# Supplementary material for: Concurrent Control of Sodium and Bicarbonate Serum Concentrations Using a Four‐Stream Hemodialysis Fluid Delivery System
Source: Hemodial Int. 2025 Mar 6;29(3):319–26. doi: 10.1111/hdi.13205 (PMC12287895; doi:10.1111/hdi.13205)
Supplement: Supplementary file 1 — Data S1 EXCEL flow sheet providing the W : S : B : A flow rate ratio for any desired combination of dialysis fluid concentrations of bicarbonate ([HCO 3]df) and sodium ([Na]df). Use of this EXCEL flow sheet consists of writing in the proper columns the desired [HCO 3]df and [Na]df values and clicking on the sign “Press Ctrl m to Modify Columns A to C.” The EXCEL flow sheet will then report the desired flow rates of streams W , S , and B and the concentration of chloride in the final dialysis fluid resulting from these flow rates and a flow rate of stream A equal to 1.0. The sodium concentration in the dialysis fluid provided by stream A is 63 mmol/L in this EXCEL flow sheet. The value reported in column “ S flow” will be negative when the combination of desired [HCO 3]df and [Na]df is outside the limits of the ranges allowed by this system. [file HDI-29-319-s001.xlsm]

## Sheet: Sheet1
W:S:B:A flow	A flow	[Na] in acid concentrate	Desired [HCO3]df	Desired [Na]df	B flow	S flow	W flow	Calculated [Cl]df	Note: Press Ctrl m to Modify Columns A to C Press Ctrl r to Refresh/Calculate Formulas in Columns F-I
45	1	63	45	100
